# Supplementary material for: Optimizing Ethanol Production in Saccharomyces cerevisiae at Ambient and Elevated Temperatures through Machine Learning-Guided Combinatorial Promoter Modifications
Source: ACS Synth Biol. 2023 Sep 8;12(10):2897–908. doi: 10.1021/acssynbio.3c00199 (PMC10594650; doi:10.1021/acssynbio.3c00199)
Supplement: Supplementary file 2 — sb3c00199_si_002.xlsx [file sb3c00199_si_002.xlsx]

## Sheet: Sheet1
combination	PDC1 gene	ADH1 gene	TPS1 gene	Average Ethanol g/L	STD Ethanol	Glucose consumption g/L	STD Glucose consumption	Glycerol g/L	STD Glycerol	Acetate g/L	STD Acetate	Pyruvate g/L	STD Pyruvate	Average OD600	STD OD600
xxx	PDC1	ADH1	TPS1	37.8336	4.41424	82.4998	7.81131	1.78652	0.0234017	1.58668	0.106702	0.53409	0.0679296	0.713833	0.708872
Axx	ACT1	ADH1	TPS1	31.6488	6.61645	68.3678	8.3592	1.73171	0.180859	1.37998	0.127486	1.14114	0.40561	0.667911	1.51925
Kxx	PGK1	ADH1	TPS1	38.6793	1.43578	80.7584	2.85612	1.83002	0.0764801	1.57918	0.0224535	1.23224	0.138053	0.710113	0.442869
Nxx	ENO2	ADH1	TPS1	36.4493	2.97461	77.855	4.50852	1.99614	0.180185	1.60546	0.150928	0.754945	0.0681151	0.703827	0.572626
Txx	TDH3	ADH1	TPS1	21.5959	6.86513	54.1596	10.7528	2.41144	0.556279	0.707693	0.0792162	0.466946	0.0777515	0.573888	2.54995
Yxx	YEF3	ADH1	TPS1	34.1698	1.91603	73.8549	2.44743	1.77592	0.108851	1.52791	0.0460457	1.25114	0.182358	0.674325	0.499433
xAx	PDC1	ACT1	TPS1	30.704	4.15953	70.4178	6.566	2.13612	0.119594	1.52	0.106374	0.604879	0.0857312	0.661498	1.09503
xKx	PDC1	PGK1	TPS1	35.3359	4.21106	76.3403	6.71532	2.0257	0.182983	1.60537	0.166486	0.640828	0.108848	0.682021	1.0429
xNx	PDC1	ENO2	TPS1	29.3004	8.44161	80.8106	10.6334	1.68561	0.706474	1.36479	0.506208	0.534734	0.141421	0.681893	1.01474
xTx	PDC1	TDH3	TPS1	35.6658	5.53713	76.7567	8.86443	2.07494	0.263216	1.64716	0.192676	0.687057	0.156869	0.685741	1.23649
xYx	PDC1	YEF3	TPS1	37.9192	4.38973	82.9502	7.70911	2.73051	0.410641	1.74517	0.200997	0.83264	0.132459	0.727301	0.757166
xxA	PDC1	ADH1	ACT1	46.7884	0.435022	99.79	0.0170504	1.80671	0.0307046	2.02516	0.124692	0.71673	0.0421551	0.973839	0.142945
xxK	PDC1	ADH1	PGK1	47.5641	0.805731	99.7697	0.0294523	1.90054	0.154697	1.72594	0.236178	0.777987	0.0482195	0.978201	0.477598
xxN	PDC1	ADH1	ENO2	46.5148	1.35506	99.7455	0.0681119	1.8413	0.0856413	2.09769	0.526847	0.729965	0.035831	0.968965	0.454313
xxT	PDC1	ADH1	TDH3	42.5781	7.15878	99.7968	0.0397725	1.63535	0.332397	1.78548	0.402554	0.642388	0.0629485	0.994363	0.445309
xxY	PDC1	ADH1	YEF3	45.0278	1.71687	99.3574	0.760291	1.9579	0.129717	2.19889	0.766881	0.704649	0.000118263	1.00334	0.100167
AAx	ACT1	ACT1	TPS1	36.2022	1.77211	80.9259	2.85096	1.93184	0.0612963	1.38748	0.0606339	1.7043	0.149627	0.73038	0.385876
AKx	ACT1	PGK1	TPS1	34.2466	3.09704	76.131	5.97912	1.78156	0.0753218	1.42743	0.0244408	1.53581	0.271655	0.708445	0.877097
ANx	ACT1	ENO2	TPS1	30.7126	1.57838	71.0531	1.4244	1.66641	0.0264794	1.36708	0.044782	1.30112	0.0615585	0.683176	0.22053
ATx	ACT1	TDH3	TPS1	35.3408	4.65995	77.156	6.29772	1.70729	0.0552524	1.42738	0.0560387	1.48695	0.258174	0.7096	0.538145
AYx	ACT1	YEF3	TPS1	32.407	2.2157	74.4772	4.89763	2.24588	0.0785879	1.38353	0.00817337	1.64075	0.129041	0.719861	0.725282
KAx	PGK1	ACT1	TPS1	34.674	3.33183	78.6834	7.89367	1.96444	0.0657186	1.44136	0.052691	1.20182	0.13098	0.724094	0.804073
KKx	PGK1	PGK1	TPS1	36.1259	3.94416	79.6854	6.17526	1.84346	0.0320691	1.53195	0.0402117	1.25343	0.0501631	0.717552	0.485833
KNx	PGK1	ENO2	TPS1	32.6543	1.38351	73.7829	2.31001	1.7814	0.0641716	1.47668	0.0504102	1.13309	0.064085	0.687409	0.282902
KTx	PGK1	TDH3	TPS1	34.1508	2.14546	75.6376	4.16455	1.82618	0.0366582	1.45461	0.0416129	1.08048	0.247076	0.701903	0.659394
KYx	PGK1	YEF3	TPS1	31.4897	2.13819	74.8856	3.38557	1.72873	0.0337988	1.43889	0.0269413	1.33118	0.136645	0.695361	0.462277
NAx	ENO2	ACT1	TPS1	37.614	2.61368	86.5872	3.07254	2.22424	0.114282	1.60286	0.0310549	0.861144	0.0864627	0.762704	0.855628
NKx	ENO2	PGK1	TPS1	32.8424	0.306841	77.1873	0.856386	1.74168	0.05386	1.48292	0.0102687	1.41964	0.0870498	0.711524	0.271846
NNx	ENO2	ENO2	TPS1	33.5341	1.4957	77.0729	2.13694	1.77615	0.0743714	1.43772	0.0286106	1.50347	0.142147	0.706393	0.600028
NTx	ENO2	TDH3	TPS1	27.5278	8.50159	67.0628	13.8918	1.60137	0.151038	1.2431	0.255427	1.06507	0.407986	0.651749	1.64865
NYx	ENO2	YEF3	TPS1	31.8443	1.88295	75.9952	3.77691	2.52416	0.0390543	1.51069	0.0439212	0.778603	0.0566809	0.705238	0.962098
TAx	TDH3	ACT1	TPS1	28.889	0.409104	69.7413	0.770977	1.72396	0.011008	1.40038	0.0301381	1.26036	0.0371384	0.670477	0.261024
TKx	TDH3	PGK1	TPS1	30.6767	1.8433	71.4886	4.66032	1.74115	0.117014	1.40635	0.0749364	1.26419	0.281668	0.671503	0.90835
TNx	TDH3	ENO2	TPS1	30.1671	3.61208	72.4211	5.34546	1.73843	0.0960951	1.40042	0.116956	1.30937	0.237465	0.670733	0.599083
TTx	TDH3	TDH3	TPS1	28.3613	4.49964	69.0801	7.16881	3.00773	0.255499	0.734789	0.0206785	0.437231	0.0462453	0.693053	1.06944
TYx	TDH3	YEF3	TPS1	19.3514	3.00477	54.2087	5.3443	2.6021	0.275527	0.725398	0.0352198	0.322624	0.0288284	0.600055	0.98764
YAx	YEF3	ACT1	TPS1	28.12	4.14473	70.3231	7.8212	1.79204	0.133112	1.33405	0.0828322	1.26598	0.340833	0.692924	1.19626
YKx	YEF3	PGK1	TPS1	28.1232	1.09875	71.6248	6.33835	1.59003	0.0240963	1.31221	0.025876	1.24374	0.150133	0.685998	0.483977
YNx	YEF3	ENO2	TPS1	34.8032	1.82354	79.0602	3.0473	1.73405	0.0126943	1.46491	0.0311452	1.70826	0.0980322	0.703058	0.398873
YTx	YEF3	TDH3	TPS1	34.2454	2.02279	78.9425	4.12395	1.74557	0.0750979	1.43475	0.037327	1.69491	0.226031	0.704982	0.451331
YYx	YEF3	YEF3	TPS1	29.2633	1.40566	72.8094	0.205118	2.12975	0.0804038	1.41718	0.0630045	1.55826	0.0898504	0.711011	0.0814453
AxA	ACT1	ADH1	ACT1	47.2723	1.52702	97.7413	2.9807	1.45128	0.0362717	1.14159	0.0376757	0.989769	0.0631446	1.11917	0.375278
AxK	ACT1	ADH1	PGK1	47.9142	0.517898	99.4738	0.118371	1.48118	0.0004438	1.21938	0.0658025	0.939467	0.012271	1.04606	0.635085
AxN	ACT1	ADH1	ENO2	41.1209	9.15392	89.0793	15.701	1.40634	0.0657331	1.29397	0.192288	0.895322	0.14047	1.0499	1.6973
AxT	ACT1	ADH1	TDH3	43.1211	7.47748	92.2921	12.438	1.38655	0.0398417	1.19749	0.0730875	0.923312	0.111199	1.06979	1.63707
AxY	ACT1	ADH1	YEF3	45.1503	1.53347	97.7881	2.92327	1.4093	0.0231459	1.25735	0.0619502	0.952313	0.0419627	1.10699	0.493288
KxA	PGK1	ADH1	ACT1	46.3118	0.941563	99.6417	0.00698687	1.45678	0.00314056	1.28543	0.066502	0.801245	0.0260862	1.09993	1.14054
KxK	PGK1	ADH1	PGK1	26.493	18.3105	80.6354	29.1724	0.990382	0.42686	0.837467	0.383371	0.480741	0.278176	0.95819	6.42806
KxN	PGK1	ADH1	ENO2	33.7745	10.7886	76.0697	17.3823	1.3492	0.171167	1.1664	0.183371	0.684234	0.169662	1.18202	12.2754
KxT	PGK1	ADH1	TDH3	47.5299	0.724483	99.6113	0.0549013	1.4634	0.0311674	1.28682	0.103007	0.839658	0.0701649	1.08903	1.95768
KxY	PGK1	ADH1	YEF3	31.9395	14.2778	73.1697	23.9939	1.29281	0.164485	1.05905	0.190703	0.610734	0.20315	0.909447	3.59664
NxA	ENO2	ADH1	ACT1	39.9703	8.22784	87.9564	14.9043	1.51934	0.078335	1.30143	0.239046	0.490248	0.0668698	1.02168	1.85203
NxK	ENO2	ADH1	PGK1	46.3081	0.74804	98.3165	2.13726	1.56469	0.0170393	1.30943	0.0781065	0.553905	0.0292457	1.0948	1.81865
NxN	ENO2	ADH1	ENO2	47.4816	1.0381	99.7146	0.00570201	1.56664	0.0113902	1.42415	0.0759122	0.594887	0.0207236	1.05247	1.01119
NxT	ENO2	ADH1	TDH3	41.58	6.70713	90.6154	10.7346	1.56485	0.0128231	1.33266	0.0854217	0.573456	0.0471606	1.03066	1.279
NxY	ENO2	ADH1	YEF3	46.4639	1.17058	99.6777	0.100792	1.61185	0.0173938	1.54952	0.0648122	0.58566	0.0481688	1.08646	0.728583
TxA	TDH3	ADH1	ACT1	41.3388	8.56315	88.0789	13.379	2.08093	1.11046	1.09949	0.311813	0.728633	0.351063	0.962038	4.35546
TxK	TDH3	ADH1	PGK1	14.3798	6.26239	44.6096	10.0904	1.90711	0.594269	0.615485	0.0967496	0.1686	0.0515864	0.50988	4.15542
TxN	TDH3	ADH1	ENO2	19.9108	8.74381	53.0601	14.3646	2.42617	0.784152	0.670846	0.102176	0.226582	0.0736824	0.599029	5.11281
TxT	TDH3	ADH1	TDH3	21.0699	8.11338	55.9063	13.5331	2.56546	0.742814	0.691876	0.0818455	0.241801	0.0740687	0.634945	4.95076
TxY	TDH3	ADH1	YEF3	30.0044	4.55427	70.3748	7.25054	3.21724	0.282607	0.745259	0.0259567	0.312355	0.0370434	0.785665	1.41451
YxA	YEF3	ADH1	ACT1	17.8073	7.79851	50.2679	13.5165	1.89414	0.640941	0.759549	0.119859	0.473395	0.206592	0.77412	7.50239
YxK	YEF3	ADH1	PGK1	38.2482	12.8382	84.888	22.4823	1.39706	0.137645	1.15085	0.150411	0.866276	0.277262	0.963321	4.32155
YxN	YEF3	ADH1	ENO2	45.7154	1.75407	97.946	2.49962	1.4852	0.0613905	1.28157	0.0295244	1.0521	0.0496535	1.08646	2.08946
YxT	YEF3	ADH1	TDH3	39.8067	6.92182	87.9038	11.4254	1.4401	0.0542277	1.27653	0.110475	0.848785	0.145225	0.981279	1.60935
YxY	YEF3	ADH1	YEF3	42.5181	3.593	95.5933	6.80918	1.5574	0.0830997	1.43408	0.256355	0.956191	0.119361	1.10506	2.20473
xAA	PDC1	ACT1	ACT1	43.525	7.07101	92.435	11.8287	1.99809	0.0719166	1.31419	0.120459	0.396603	0.0416385	1.132	1.28582
xAK	PDC1	ACT1	PGK1	42.5536	8.55915	91.2747	14.5843	1.9065	0.0802318	1.32763	0.137379	0.40781	0.0629756	1.10121	1.31751
xAN	PDC1	ACT1	ENO2	43.5187	5.108	94.1372	8.56496	1.86603	0.0237923	1.39346	0.0786767	0.462927	0.0513636	1.09672	1.85809
xAT	PDC1	ACT1	TDH3	46.312	3.5136	96.6363	4.88704	1.9268	0.0366639	1.4037	0.00665125	0.465469	0.0174594	1.13392	1.56711
xAY	PDC1	ACT1	YEF3	42.348	8.42277	91.3069	14.1919	1.94538	0.0853567	1.41354	0.19455	0.437458	0.0643172	1.1724	1.09697
xKA	PDC1	PGK1	ACT1	44.2068	6.14015	93.2609	11.1482	1.6686	0.0195443	1.3926	0.0898853	0.415868	0.0438813	1.12045	0.675154
xKK	PDC1	PGK1	PGK1	46.8057	2.09751	97.1662	4.59398	1.60892	0.022085	1.35436	0.0192243	0.422832	0.0171329	1.1615	1.0251
xKN	PDC1	PGK1	ENO2	37.2827	13.6209	81.5632	23.2011	1.49149	0.189659	1.32677	0.312614	0.356989	0.107684	1.1025	3.52739
xKT	PDC1	PGK1	TDH3	46.9356	0.436352	99.6251	0.079729	1.57923	0.00528342	1.46284	0.125398	0.43606	0.00965447	1.18459	1.05633
xKY	PDC1	PGK1	YEF3	41.8113	5.03729	89.3944	8.96883	1.59721	0.016148	1.32754	0.0367543	0.403155	0.0405147	1.13521	2.07906
xNA	PDC1	ENO2	ACT1	42.796	3.8213	93.2465	8.68251	1.59299	0.0212098	1.54062	0.360947	0.376189	0.0370312	1.1878	1.4373
xNK	PDC1	ENO2	PGK1	46.0653	0.842862	99.7638	0.0741208	1.59429	0.0245092	1.4432	0.186083	0.432983	0.0086757	1.19934	1.47846
xNN	PDC1	ENO2	ENO2	35.9403	9.95783	81.3754	15.6323	1.49994	0.0911559	1.27384	0.090159	0.364847	0.0470706	1.1134	0.860717
xNT	PDC1	ENO2	TDH3	40.3037	4.90549	89.674	10.2401	1.52182	0.0422912	1.38613	0.142073	0.397636	0.0370817	1.14162	0.381881
xNY	PDC1	ENO2	YEF3	45.368	0.895865	99.6971	0.0889742	1.59173	0.0128448	1.45942	0.0170918	0.445167	0.00988718	1.15316	0.992891
xTA	PDC1	TDH3	ACT1	33.6763	2.99394	77.5745	5.32282	1.58568	0.0902298	1.30053	0.0916352	0.37504	0.036885	1.1134	1.69288
xTK	PDC1	TDH3	PGK1	40.2685	12.0593	87.5489	21.0661	1.55511	0.146043	1.52786	0.546655	0.378462	0.0864749	1.12238	1.20035
xTN	PDC1	TDH3	ENO2	47.222	0.772123	99.0344	0.81565	1.56873	0.00304752	1.4286	0.0768189	0.440166	0.0476638	1.08518	0.973396
xTT	PDC1	TDH3	TDH3	45.0618	2.45192	97.065	4.6969	1.63633	0.0251879	1.51604	0.0606553	0.46708	0.0125471	1.09737	1.14054
xTY	PDC1	TDH3	YEF3	40.7121	6.64383	91.813	13.7713	1.53863	0.0539418	1.4698	0.2189	0.388046	0.0448824	1.11083	1.35493
xYA	PDC1	YEF3	ACT1	38.6926	7.05155	87.7826	12.8305	2.3572	0.0799292	1.32745	0.124833	0.516892	0.0685217	1.15445	2.79866
xYK	PDC1	YEF3	PGK1	42.1541	4.40482	94.6268	8.83128	2.31362	0.0589744	1.42783	0.0798146	0.571059	0.0494397	1.16958	0.568888
xYN	PDC1	YEF3	ENO2	42.8725	1.91126	99.6733	0.0755366	2.34293	0.0679031	1.57981	0.24529	0.535779	0.0537068	1.14803	0.548483
xYT	PDC1	YEF3	TDH3	33.9576	10.1632	78.9948	18.0723	2.04324	0.330552	1.3097	0.280824	0.457485	0.109056	1.04285	1.16297
xYY	PDC1	YEF3	YEF3	40.1118	4.80566	93.7775	10.3011	2.55109	0.291321	1.57626	0.532612	0.506487	0.0845174	1.2173	1.43556
AAA	ACT1	ACT1	ACT1	44.7433	3.04244	99.5226	0.151489	2.10712	0.425659	1.07325	0.183441	1.05104	0.254399	1.06979	1.253
AAK	ACT1	ACT1	PGK1	47.0616	1.02714	99.5571	0.0378037	2.25972	0.422426	1.07504	0.155253	1.01796	0.0399758	1.02617	1.38774
AAN	ACT1	ACT1	ENO2	47.1476	0.990053	99.5533	0.0206105	2.17759	0.411046	1.18316	0.170468	1.05275	0.0929605	1.08518	1.10567
AAT	ACT1	ACT1	TDH3	47.1466	1.46901	99.5684	0.0742241	2.30641	0.482284	1.20715	0.279078	1.00962	0.0384433	0.983203	0.835165
AAY	ACT1	ACT1	YEF3	47.1375	1.05265	99.5524	0.0432779	2.43665	0.236451	1.13836	0.111972	0.998168	0.00955134	0.924198	0.728583
AKA	ACT1	PGK1	ACT1	46.1041	0.441971	99.4874	0.0420189	1.52529	0.0369274	1.59275	0.104257	1.16086	0.0200629	1.12174	1.19478
AKK	ACT1	PGK1	PGK1	45.6669	0.996374	99.4642	0.0895098	1.51196	0.0215667	1.60618	0.297689	1.23525	0.12519	1.03836	3.03081
AKN	ACT1	PGK1	ENO2	45.1074	1.12461	99.443	0.0574726	1.55812	0.0439613	1.65426	0.202839	1.28916	0.0821027	1.09929	1.63733
AKT	ACT1	PGK1	TDH3	45.395	0.636333	99.5072	0.039921	1.49836	0.00239773	1.74575	0.0771638	1.17612	0.0531354	1.01527	0.568624
AKY	ACT1	PGK1	YEF3	45.3314	1.16979	99.5019	0.0659467	1.53384	0.0273551	1.61971	0.123424	1.15867	0.0651875	1.13649	2.55359
ANA	ACT1	ENO2	ACT1	45.4408	1.34886	99.4381	0.020569	1.47708	0.026317	1.76386	0.193201	1.19687	0.031929	1.08839	2.65251
ANK	ACT1	ENO2	PGK1	45.9165	1.06627	99.4836	0.0545044	1.49497	0.00301735	1.51078	0.122434	1.12695	0.0404037	1.04477	0.278388
ANN	ACT1	ENO2	ENO2	46.2298	1.0302	99.5277	0.0532739	1.51455	0.0204093	1.39377	0.119305	1.10302	0.083246	1.04477	1.98053
ANT	ACT1	ENO2	TDH3	44.147	2.26632	99.5126	0.0381069	1.50491	0.0276678	1.70212	0.135683	1.14402	0.0308993	1.08582	1.68251
ANY	ACT1	ENO2	YEF3	44.2312	1.9466	99.4335	0.0468767	1.5516	0.0323565	1.52768	0.318147	1.20697	0.0858796	1.13713	1.00374
ATA	ACT1	TDH3	ACT1	45.3209	2.31933	99.476	0.0570328	1.53599	0.0347111	1.40447	0.131411	1.16554	0.063136	1.10057	1.1034
ATK	ACT1	TDH3	PGK1	44.6017	0.515826	99.3797	0.273345	1.53467	0.0388578	1.41619	0.276094	1.11967	0.0622891	1.08903	1.56205
ATN	ACT1	TDH3	ENO2	46.7955	0.809008	99.5132	0.0207486	1.53597	0.0311223	1.38119	0.128136	0.985534	0.0323367	1.01848	2.18308
ATT	ACT1	TDH3	TDH3	44.0441	3.46659	99.5893	0.0119832	1.51135	0.0245213	1.64604	0.113316	1.01645	0.0190935	1.05953	3.32503
ATY	ACT1	TDH3	YEF3	46.4519	0.42313	99.4892	0.021002	1.83469	0.531987	1.16703	0.309981	1.02135	0.083393	1.09288	2.47134
AYA	ACT1	YEF3	ACT1	43.6622	1.90948	97.9532	1.38612	2.77604	0.619039	1.29464	0.0654711	1.11258	0.192833	0.994748	1.45258
AYK	ACT1	YEF3	PGK1	42.5669	1.01792	99.3641	0.0739714	2.09707	0.0621471	1.38002	0.0688849	1.41807	0.0332869	1.06915	1.11168
AYN	ACT1	YEF3	ENO2	43.926	0.891588	99.4206	0.024692	2.06648	0.0392502	1.45978	0.069672	1.38625	0.0492499	1.15701	1.42507
AYT	ACT1	YEF3	TDH3	30.6802	4.46337	99.3185	0.071802	1.90886	0.0292205	1.35562	0.0481507	1.43639	0.0240625	1.07107	0.464579
AYY	ACT1	YEF3	YEF3	37.0391	3.64915	99.2872	0.2154	2.19915	0.169852	1.36479	0.146388	1.42029	0.10525	1.04413	0.707696
KAA	PGK1	ACT1	ACT1	47.2228	1.48175	98.53	2.01956	1.81043	0.0796486	1.16703	0.0585273	0.744263	0.0494897	1.13905	2.65141
KAK	PGK1	ACT1	PGK1	46.7881	0.693269	99.6858	0.0444669	1.73228	0.0369363	1.30727	0.172441	0.777493	0.0749041	1.13136	3.20663
KAN	PGK1	ACT1	ENO2	46.424	0.248054	99.5602	0.107387	1.6633	0.00650273	1.24894	0.0634792	0.860091	0.0145469	1.15509	0.534634
KAT	PGK1	ACT1	TDH3	39.1347	8.857	85.2638	14.3093	1.58034	0.100435	1.13804	0.06313	0.736283	0.0795191	1.1134	1.41804
KAY	PGK1	ACT1	YEF3	46.8887	0.811604	99.5677	0.0949431	1.78191	0.0377024	1.30462	0.215775	0.745633	0.053538	1.23718	1.55965
KKA	PGK1	PGK1	ACT1	47.2955	0.40013	99.6406	0.0272508	1.45451	0.0128595	1.28984	0.105288	0.811579	0.03757	1.18074	0.500833
KKK	PGK1	PGK1	PGK1	39.4827	5.51724	86.3032	10.1027	1.36587	0.028314	1.08439	0.152557	0.743344	0.0743003	1.1057	3.25359
KKN	PGK1	PGK1	ENO2	47.1013	0.542464	99.5725	0.128082	1.41584	0.0215768	1.28238	0.0433571	0.805961	0.0335686	1.1724	0.236291
KKT	PGK1	PGK1	TDH3	43.1274	7.40247	92.3027	12.5701	1.41314	0.0319558	1.26386	0.106028	0.801384	0.072063	1.16856	1.52179
KKY	PGK1	PGK1	YEF3	38.0893	5.71821	84.1965	9.38841	1.37167	0.0458255	1.17413	0.0980427	0.723463	0.0648578	1.16022	0.9
KNA	PGK1	ENO2	ACT1	37.8326	15.528	84.4189	26.092	1.31218	0.256047	1.12492	0.300752	0.716408	0.230959	1.13777	1.47507
KNK	PGK1	ENO2	PGK1	43.8375	4.63902	94.8058	8.14921	1.44373	0.039181	1.34767	0.114613	0.767549	0.058882	1.12174	1.34257
KNN	PGK1	ENO2	ENO2	40.7902	3.98197	91.4519	7.19198	1.39725	0.0339782	1.35504	0.0641866	0.784279	0.0531252	1.13649	1.20035
KNT	PGK1	ENO2	TDH3	44.8574	1.6037	99.6144	0.0423545	1.43295	0.0350851	1.49074	0.187117	0.838983	0.0475817	1.17305	0.425245
KNY	PGK1	ENO2	YEF3	46.3837	0.409878	99.5274	0.0966818	1.42997	0.0387856	1.24782	0.0678023	0.839261	0.00880825	1.18074	0.292973
KTA	PGK1	TDH3	ACT1	46.1405	1.33491	99.5897	0.00887259	1.39802	0.0188118	1.20643	0.0671673	0.824995	0.0257358	1.16278	0.854888
KTK	PGK1	TDH3	PGK1	44.7156	1.53161	99.6495	0.0715695	1.4345	0.04321	1.51177	0.324498	0.768915	0.0931261	1.21345	1.06105
KTN	PGK1	TDH3	ENO2	44.9889	0.429483	99.6155	0.0396701	1.43255	0.0231311	1.47861	0.171791	0.818115	0.0385427	1.21089	0.707696
KTT	PGK1	TDH3	TDH3	45.9215	1.5579	99.521	0.0838963	1.4065	0.00889942	1.33378	0.135741	0.851713	0.0128146	1.2064	1.10567
KTY	PGK1	TDH3	YEF3	39.773	8.16595	90.6582	15.5183	1.39418	0.104488	1.39301	0.448814	0.707742	0.108669	1.14547	2.32719
KYA	PGK1	YEF3	ACT1	36.0558	13.5128	84.9932	25.1102	1.44846	0.239982	1.25398	0.322346	0.785665	0.243864	1.14867	2.72809
KYK	PGK1	YEF3	PGK1	45.0285	2.23876	99.5611	0.00346038	1.45965	0.0461062	1.32462	0.151346	0.922417	0.0303834	1.15188	1.46828
KYN	PGK1	YEF3	ENO2	44.1008	0.993026	99.6179	0.0694379	1.50256	0.0401549	1.68114	0.465969	0.891164	0.0774332	1.22371	0.6245
KYT	PGK1	YEF3	TDH3	42.3504	5.11965	94.7526	8.34643	1.42763	0.0743395	1.34803	0.181823	0.860977	0.0119377	1.16663	1.10265
KYY	PGK1	YEF3	YEF3	43.1152	3.59658	99.6075	0.0982662	1.53278	0.0587041	1.71686	0.561295	0.868717	0.0643792	1.17048	3.10859
NAA	ENO2	ACT1	ACT1	47.0547	0.324561	99.7705	0.00939142	1.92128	0.00295017	1.4419	0.0341861	0.561827	0.011601	1.15509	1.23423
NAK	ENO2	ACT1	PGK1	45.1279	0.314319	99.8197	0.0180098	1.87784	0.030429	1.6162	0.119074	0.460071	0.0316789	1.19678	0.390512
NAN	ENO2	ACT1	ENO2	46.5704	1.23023	99.6409	0.0665526	1.74011	0.0341167	1.41296	0.143384	0.613705	0.0468288	1.15701	1.85831
NAT	ENO2	ACT1	TDH3	44.5058	3.18247	98.4231	2.23714	1.77677	0.0376583	1.45659	0.144515	0.613959	0.0513035	1.14226	2.24407
NAY	ENO2	ACT1	YEF3	45.5164	1.61409	99.7546	0.0162076	1.84802	0.0225954	1.73438	0.142872	0.585709	0.0156506	1.14547	0.450925
NKA	ENO2	PGK1	ACT1	48.0613	0.589129	99.5523	0.0103767	1.45686	0.0151253	1.25694	0.0477471	0.983857	0.00925696	1.13841	1.03722
NKK	ENO2	PGK1	PGK1	44.0863	3.518	92.8032	5.96344	1.4196	0.0117419	1.12888	0.131819	0.907468	0.0428309	1.06081	2.08946
NKN	ENO2	PGK1	ENO2	46.981	1.35207	99.5235	0.131869	1.43125	0.00588995	1.42801	0.15839	0.944724	0.0458357	1.13007	1.27508
NKT	ENO2	PGK1	TDH3	46.7196	0.868586	99.5825	0.0406149	1.46235	0.0262013	1.543	0.219631	0.936746	0.033736	1.19357	1.8482
NKY	ENO2	PGK1	YEF3	47.6153	1.0146	98.4949	1.80737	1.45944	0.00542995	1.32462	0.0519806	0.965341	0.00482042	1.10699	1.25532
NNA	ENO2	ENO2	ACT1	46.0602	1.50369	99.5697	0.0598907	1.474	0.0522654	1.37858	0.152282	0.967142	0.096743	1.11789	2.12897
NNK	ENO2	ENO2	PGK1	46.5527	0.479763	99.5219	0.0892181	1.42615	0.0162815	1.29761	0.126823	0.958484	0.0340421	1.16535	0.246644
NNN	ENO2	ENO2	ENO2	40.9054	8.17594	87.3491	14.4067	1.39292	0.0626013	1.19484	0.0939461	0.880087	0.139882	1.05183	4.49509
NNT	ENO2	ENO2	TDH3	47.5756	1.7135	99.483	0.140696	1.42305	0.0347409	1.3199	0.168008	0.956777	0.018712	1.11981	2.14651
NNY	ENO2	ENO2	YEF3	44.0143	1.53489	94.539	4.36681	1.4541	0.023314	1.23142	0.18113	0.98559	0.0170716	1.12879	1.50361
NTA	ENO2	TDH3	ACT1	46.0539	1.72407	97.3922	3.72902	1.44268	0.0149026	1.25357	0.0326091	0.938936	0.0558501	1.11725	0.907377
NTK	ENO2	TDH3	PGK1	44.3398	0.986827	97.1968	4.22145	1.46604	0.0213011	1.5333	0.273683	0.875166	0.0733662	1.18716	2.40364
NTN	ENO2	TDH3	ENO2	45.642	1.70714	97.7758	2.94285	1.4019	0.0372283	1.22522	0.0169371	0.947524	0.0475729	1.13905	2.17773
NTT	ENO2	TDH3	TDH3	44.0182	1.77891	96.7031	4.65521	1.40391	0.0160897	1.22342	0.0348263	0.93903	0.0494396	1.13328	1.04043
NTY	ENO2	TDH3	YEF3	43.4048	2.4146	99.5827	0.0802832	1.49352	0.162596	1.15638	0.16149	0.891158	0.117322	1.10314	1.15902
NYA	ENO2	YEF3	ACT1	43.5423	5.63627	94.5131	8.91966	2.45682	0.423068	1.25025	0.0264065	0.583699	0.11687	1.07428	2.27724
NYK	ENO2	YEF3	PGK1	44.2556	1.40523	99.6886	0.010114	2.31989	0.0951839	1.3518	0.143529	0.608918	0.0268399	1.17754	1.09659
NYN	ENO2	YEF3	ENO2	45.2753	1.13769	98.1048	2.90491	2.61974	0.259654	1.57005	0.226455	0.485013	0.0926513	1.09737	1.0251
NYT	ENO2	YEF3	TDH3	22.7444	20.595	99.8104	0.266696	1.10878	0.937098	0.72005	0.611151	0.300789	0.289782	1.14483	0.776209
NYY	ENO2	YEF3	YEF3	45.1141	2.37351	97.899	3.0165	2.54602	0.278827	1.40123	0.0717217	0.524494	0.0754743	1.11276	1.768
TAA	TDH3	ACT1	ACT1	61.8719	0.631038	99.4512	0.0631627	1.97885	0.0226645	1.71834	0.106364	1.32913	0.123411	1.16727	1.2897
TAK	TDH3	ACT1	PGK1	60.4877	1.44121	99.4829	0.0703042	1.97702	0.00713004	1.9459	0.225732	1.28738	0.11827	1.21089	0.71122
TAN	TDH3	ACT1	ENO2	61.0031	0.430706	99.3668	0.00253978	1.95508	0.0390986	1.89651	0.0800756	1.5047	0.0137701	1.0576	0.809835
TAT	TDH3	ACT1	TDH3	60.5306	0.835917	98.8002	0.948839	1.88951	0.00990581	1.69224	0.172995	1.44529	0.0843654	1.15958	0.472582
TAY	TDH3	ACT1	YEF3	61.9613	0.971285	99.2504	0.322927	1.99105	0.0421923	1.73191	0.244277	1.38795	0.100235	1.1692	0.351188
TKA	TDH3	PGK1	ACT1	61.7479	0.886619	98.9371	0.393545	1.98224	0.0222095	1.54889	0.0465099	1.4989	0.0304803	1.15316	0.534634
TKK	TDH3	PGK1	PGK1	59.8473	3.49718	96.08	5.52837	1.9322	0.0105068	1.59068	0.0334258	1.47215	0.0533926	1.17561	1.52069
TKN	TDH3	PGK1	ENO2	60.1925	1.35896	99.3371	0.0491755	1.94564	0.0367488	1.7786	0.159397	1.46277	0.0386596	1.16343	0.700595
TKT	TDH3	PGK1	TDH3	59.4509	2.25258	97.0569	3.90147	1.93667	0.00752342	1.75811	0.0341148	1.48322	0.0452129	1.132	0.812917
TKY	TDH3	PGK1	YEF3	59.471	0.478697	97.5332	2.99916	1.96681	0.0833593	1.80404	0.071277	1.45885	0.0628997	1.18267	2.95014
TNA	TDH3	ENO2	ACT1	59.2302	0.615594	99.2678	0.140062	2.03845	0.0778854	1.64326	0.247728	1.39505	0.0809602	1.18587	1.71197
TNK	TDH3	ENO2	PGK1	59.1125	1.43083	99.3238	0.0440666	1.93064	0.0465199	1.68239	0.0405165	1.4633	0.0918668	1.191	2.42229
TNN	TDH3	ENO2	ENO2	52.866	8.15223	90.3627	15.4254	1.83854	0.0588993	1.6269	0.125236	1.35098	0.196182	1.11212	1.55242
TNT	TDH3	ENO2	TDH3	58.9565	1.76473	99.3043	0.0449968	1.94554	0.0553329	1.74845	0.137929	1.4464	0.0378899	1.1243	0.633114
TNY	TDH3	ENO2	YEF3	57.4918	0.393183	98.1281	1.90164	1.9699	0.00819985	1.69552	0.0294066	1.5504	0.0192198	1.15252	0.655744
TTA	TDH3	TDH3	ACT1	12.2379	5.7499	21.4507	8.16576	1.83552	0.583953	0.722207	0.0740098	0.161383	0.0399801	0.459213	3.69876
TTK	TDH3	TDH3	PGK1	28.6485	7.96809	72.8254	21.1852	4.82468	1.06376	0.953716	0.0311336	0.506664	0.133844	0.952418	3.39227
TTN	TDH3	TDH3	ENO2	16.0814	6.03778	38.4691	17.6849	3.39564	0.831205	0.935472	0.0886849	0.337196	0.0865426	0.727942	3.84848
TTT	TDH3	TDH3	TDH3	10.4383	0.808061	20.8489	6.00195	2.51922	0.158567	0.827087	0.0276537	0.243333	0.0172841	0.56183	0.687386
TTY	TDH3	TDH3	YEF3	19.439	10.7786	54.1221	33.322	4.07939	1.57556	0.942617	0.109714	0.419552	0.183207	0.803623	5.59293
TYA	TDH3	YEF3	ACT1	12.421	1.82755	22.816	2.53982	2.81516	0.124704	0.862766	0.0274494	0.244993	0.0108754	0.595181	0.520416
TYK	TDH3	YEF3	PGK1	9.92932	2.35493	21.7703	2.35599	2.34126	0.301788	0.774423	0.0603517	0.20477	0.0256058	0.530404	1.58219
TYN	TDH3	YEF3	ENO2	16.0442	2.79686	48.2583	12.5777	3.79981	0.344937	0.910173	0.0219352	0.329598	0.0312106	0.767065	1.8482
TYT	TDH3	YEF3	TDH3	9.06479	2.23374	21.4614	6.91621	2.3572	0.452705	0.76921	0.0716139	0.175256	0.0243872	0.473323	2.78253
TYY	TDH3	YEF3	YEF3	7.84103	2.01766	15.609	7.48461	2.12989	0.761616	0.748135	0.144788	0.187686	0.0551497	0.465627	3.30038
YAA	YEF3	ACT1	ACT1	20.7035	0.964207	41.851	2.25405	1.95051	0.199333	1.09495	0.0161695	0.482596	0.0138721	0.702929	0.583809
YAK	YEF3	ACT1	PGK1	23.566	2.4381	48.8283	7.08994	1.8326	0.0737229	1.12866	0.0489326	0.571675	0.0664925	0.726018	1.34288
YAN	YEF3	ACT1	ENO2	22.4093	8.82245	44.9537	20.3765	1.74284	0.340476	1.12739	0.232461	0.599259	0.15646	0.711908	5.09191
YAT	YEF3	ACT1	TDH3	19.2614	2.67248	37.6789	6.36168	1.62107	0.0933896	1.0607	0.104101	0.468455	0.0627601	0.653545	1.00042
YAY	YEF3	ACT1	YEF3	26.1249	9.90482	54.1754	21.8735	2.00377	0.473984	1.19287	0.129586	0.638915	0.21331	0.794002	5.8336
YKA	YEF3	PGK1	ACT1	20.6752	1.91846	39.9954	4.58135	1.63578	0.0987092	1.03897	0.0677083	0.489552	0.0525899	0.602877	1.44338
YKK	YEF3	PGK1	PGK1	21.7756	17.4261	75.192	16.15	1.24493	0.935505	0.964113	0.725509	0.581142	0.425702	0.865835	2.52933
YKN	YEF3	PGK1	ENO2	21.7446	4.09645	43.7877	6.91893	1.56438	0.221298	1.16322	0.0654895	0.554711	0.0661492	0.69395	1.52179
YKT	YEF3	PGK1	TDH3	16.892	6.45897	52.3636	27.175	1.16971	0.603104	0.948802	0.327611	0.447625	0.120524	0.717681	5.22518
YKY	YEF3	PGK1	YEF3	16.0483	4.51943	31.5087	11.7061	1.22907	0.234022	0.967502	0.201586	0.42004	0.076176	0.577223	4.50083
YNA	YEF3	ENO2	ACT1	27.1942	18.999	78.0844	14.821	1.42366	0.789799	0.922779	0.47525	0.646701	0.407825	0.841463	2.93655
YNK	YEF3	ENO2	PGK1	33.8332	18.3596	92.8783	6.63998	1.51812	1.09003	1.18065	0.583514	0.799401	0.401993	1.02489	2.61836
YNN	YEF3	ENO2	ENO2	21.1172	13.0451	66.0418	24.0848	1.33535	0.645531	0.993646	0.519355	0.556055	0.324131	0.817091	2.79344
YNT	YEF3	ENO2	TDH3	25.9576	3.77518	53.4055	6.7925	1.15324	0.48397	1.30108	0.108262	0.684528	0.0834172	0.787589	0.592312
YNY	YEF3	ENO2	YEF3	27.4332	14.9489	81.2559	16.2989	1.37171	0.721386	1.0236	0.665949	0.687884	0.356114	0.937667	1.47507
YTA	YEF3	TDH3	ACT1	37.3891	4.07514	78.0886	10.152	1.89085	0.0350852	1.46435	0.090897	0.980256	0.225071	1.01014	0.132288
YTK	YEF3	TDH3	PGK1	40.1401	9.24049	84.3436	19.5549	1.8588	0.19745	1.44989	0.124668	0.954026	0.213542	0.996672	2.34361
YTN	YEF3	TDH3	ENO2	12.0789	9.41052	69.0663	22.1037	0.917676	0.587973	0.652869	0.449059	0.307896	0.196281	0.732432	3.17582
YTT	YEF3	TDH3	TDH3	29.3155	16.7356	84.9055	16.0007	1.4579	0.720017	1.1004	0.576425	0.718878	0.376053	0.992824	1.18216
YTY	YEF3	TDH3	YEF3	29.769	13.1606	94.1515	10.1298	1.54971	0.731519	1.08345	0.520396	0.740589	0.289356	1.06337	2.08826
YYA	YEF3	YEF3	ACT1	13.6792	14.2178	79.4487	12.4538	1.14388	1.02491	0.651961	0.630108	0.434493	0.411032	0.853649	2.64969
YYK	YEF3	YEF3	PGK1	25.8938	17.3915	79.421	12.4288	1.85053	0.933342	1.09846	0.626234	0.701077	0.423689	0.967169	2.80416
YYN	YEF3	YEF3	ENO2	27.9748	14.8528	100	0	1.92748	0.889392	1.18343	0.615623	0.815708	0.41094	1.04734	3.04645
YYT	YEF3	YEF3	TDH3	17.4186	9.70133	78.6106	23.6419	1.88044	1.15161	0.933249	0.492441	0.548626	0.287815	0.824146	0.596518
YYY	YEF3	YEF3	YEF3	21.3214	18.5002	78.408	37.3985	1.7933	1.08923	1.09302	0.555053	0.652247	0.511745	0.665089	12.3366
