# Supplementary material for: Optimizing Ethanol Production in Saccharomyces cerevisiae at Ambient and Elevated Temperatures through Machine Learning-Guided Combinatorial Promoter Modifications
Source: ACS Synth Biol. 2023 Sep 8;12(10):2897–908. doi: 10.1021/acssynbio.3c00199 (PMC10594650; doi:10.1021/acssynbio.3c00199)
Supplement: Supplementary file 3 — sb3c00199_si_003.xlsx [file sb3c00199_si_003.xlsx]

## Sheet: Prediction_vs_actual_ethanol_30
Name	Preicted ethanol level (g/L)	Measured ethanol level (g/L)
xAx	34.2055	30.704
xTx	30.436	35.6658
xxA	40.3567	46.7884
xxK	43.368	47.5641
xxN	43.9756	46.5148
KAx	34.7768	34.674
KNx	33.8494	32.6543
NAx	34.7768	37.614
YNx	28.653	34.8032
YTx	31.4134	34.2454
YYx	30.4511	29.2633
AxK	41.7413	47.9142
AxY	43.3589	45.1503
KxA	37.0616	46.3118
KxN	28.0812	33.7745
KxT	26.3221	47.5299
NxT	43.3508	41.58
TxN	18.4388	19.9108
YxK	39.1933	38.2482
YxN	39.1819	45.7154
xAY	43.9202	42.348
xKA	40.554	44.2068
xNK	42.0068	46.0653
xNT	42.8321	40.3037
xNY	40.0864	45.368
xTY	37.9304	40.7121
xYK	40.9704	42.1541
xYN	40.9704	42.8725
AAA	45.3487	44.7433
AKN	44.6194	45.1074
AKT	42.0812	45.395
ATT	42.6454	44.0441
ATY	44.0121	46.4519
KAK	43.6223	46.7881
KKN	41.5518	47.1013
KKT	42.5295	43.1274
KTA	44.273	46.1405
KTK	43.4795	44.7156
KTY	42.6831	39.773
KYN	43.3327	44.1008
NKK	45.4291	44.0863
NNN	44.2348	40.9054
NTN	44.0905	45.642
NTY	43.116	43.4048
NYY	41.5336	45.1141
TAA	51.0711	61.8719
TAT	54.2517	60.5306
TKA	57.2619	61.7479
TKK	56.8792	59.8473
TNN	56.1034	52.866
TTA	22.7572	12.2379
TTN	27.8335	16.0814
TYA	13.7069	12.421
YAK	21.4419	23.566
YAN	21.1186	22.4093
YAY	21.1186	26.1249
YKA	19.9443	20.6752
YKK	23.1419	21.7756
YNY	23.4684	27.4332
YTK	30.8257	40.1401
YTN	31.2319	12.0789
YYA	26.9521	13.6792
YYK	28.2595	25.8938
YYY	24.289	21.3214
