# Supplementary material for: Optimizing Ethanol Production in Saccharomyces cerevisiae at Ambient and Elevated Temperatures through Machine Learning-Guided Combinatorial Promoter Modifications
Source: ACS Synth Biol. 2023 Sep 8;12(10):2897–908. doi: 10.1021/acssynbio.3c00199 (PMC10594650; doi:10.1021/acssynbio.3c00199)
Supplement: Supplementary file 4 — sb3c00199_si_004.xlsx [file sb3c00199_si_004.xlsx]

## Sheet: Sheet1
Name	Predicted values			Measured values
	Predicted_Ethanol level (g/L)	Predicted_OD600	Predicted_Glucoseconsumption	OD600	STD_OD600	EtOH(g/L)	STD_EtOH(g/L)	%Glucose consumption	STD_%Glucose consumption	Glycerol	STD_Glycerol	Pyruvate	STD_Pyruvate	Acetate	STD_Acetate	Specific product of ethanol (g/L/OD600)	STD_specific production of ethanol (g/L/OD600)
KxY	60.8537	24.46	109.237	21.7067	0.102632	54.7551	0.494262	97.5957	0.67481	5.09353	0.336192	2.44063	0.257423	1.11123	0.0297245	2.52256	0.0288954
Kxx	60.5285	24.4863	109.155	19.32	0.230651	47.4167	2.11741	88.163	3.79558	5.86103	0.48672	3.25197	0.558826	1.0608	0.0396034	2.45368	0.0817898
KxN	57.9311	23.8298	103.936	19.0867	0.28589	47.4403	1.20942	85.2343	2.03257	3.95567	0.0836355	1.67833	0.181984	1.16097	0.0541482	2.48532	0.0337939
NxY	57.4726	23.2781	104.771	20.5467	0.130128	53.1219	1.56881	96.8374	0.604961	4.66223	0.0602882	0.9094	0.117142	1.54673	0.0376841	2.58544	0.0753436
Nxx	57.1475	23.3044	104.689	21.58	0.393446	55.9919	0.129189	99.3713	0.0744904	4.6256	0.0879384	0.942867	0.0553856	1.52113	0.0247593	2.59524	0.0514659
xKx	56.0675	21.2448	98.0984	20.0933	0.130128	52.0615	2.58708	96.4973	1.0623	5.04907	0.475539	1.75963	0.417418	1.40467	0.0769796	2.59159	0.144784
KYY	54.9809	21.6138	100.743	0.441	0.0186815	0.9047	0.0539617	1.8943	0.397814	0.694333	0.0247906	0.462833	0.0414219	0.317733	0.0146998	2.05129	0.0763887
KYx	54.3814	21.4816	99.9647	11.9	1.05698	23.2653	4.22878	47.8385	7.86715	6.0499	0.628549	4.97883	0.375069	0.576833	0.0271684	1.9445	0.20385
KYN	53.7105	21.8863	101.306	10.2667	0.526245	19.3861	2.49126	40.1794	4.16363	5.1206	0.346074	4.29817	0.220771	0.563933	0.0263652	1.89984	0.346782
xxY	53.3794	20.2422	98.9057	19.0067	0.411015	50.8229	1.79415	94.0383	1.2849	5.01613	0.346698	1.675	0.209308	1.42967	0.0597118	2.67345	0.0401714
KAY	52.6451	21.7672	99.1565	18.4133	2.17939	49.3641	6.04783	90.3358	8.2201	6.2547	0.649802	2.81157	1.07775	1.4171	0.140535	2.67994	0.0135043
xKY	52.6084	21.2628	98.4393	20.1467	0.665833	53.8383	1.18564	97.266	0.731978	5.10853	0.156459	1.66027	0.223114	1.4328	0.0165689	2.6746	0.1182
KKT	52.4697	21.211	97.35	20.9667	0.18037	44.0029	2.42131	82.0859	3.2131	4.0994	0.599454	1.7974	0.850929	1.07813	0.0949141	2.09843	0.106708
xNN	52.0666	21.5707	102.359	19.2067	0.300888	49.5035	4.60934	90.0566	6.34485	5.37303	0.677704	2.15227	0.88365	1.37413	0.0489757	2.57561	0.206736
KAN	51.2984	22.0397	99.7195	19.6133	0.172434	50.4228	2.38789	91.7417	5.23204	6.32197	0.575495	2.85097	0.714608	1.3312	0.0565851	2.57165	0.142794
