# Supplementary material for: Optimizing Ethanol Production in Saccharomyces cerevisiae at Ambient and Elevated Temperatures through Machine Learning-Guided Combinatorial Promoter Modifications
Source: ACS Synth Biol. 2023 Sep 8;12(10):2897–908. doi: 10.1021/acssynbio.3c00199 (PMC10594650; doi:10.1021/acssynbio.3c00199)
Supplement: Supplementary file 5 — sb3c00199_si_005.xlsx [file sb3c00199_si_005.xlsx]

## Sheet: Sheet1
Name	PDC1	ADH1	TPS1	PDC1_norm	ADH1_norm	TPS1_norm	Predicted_EtOH
xxN	PDC1	ADH1	ENO2	0.169043	0.0586229	0.955468	51.2512
xxA	PDC1	ADH1	ACT1	0.169043	0.0586229	0.154623	50.9075
xKA	PDC1	PGK1	ACT1	0.169043	1.16397	0.154623	49.0159
xNY	PDC1	ENO2	YEF3	0.169043	0.955468	0.276606	48.7488
xAx	PDC1	ACT1	TPS1	0.169043	0.154623	0.178198	48.4157
xAY	PDC1	ACT1	YEF3	0.169043	0.154623	0.276606	48.2334
xNA	PDC1	ENO2	ACT1	0.169043	0.955468	0.154623	47.9702
xAN	PDC1	ACT1	ENO2	0.169043	0.154623	0.955468	47.7986
xAA	PDC1	ACT1	ACT1	0.169043	0.154623	0.154623	47.4548
xKT	PDC1	PGK1	TDH3	0.169043	1.16397	2.13731	47.2882
xxK	PDC1	ADH1	PGK1	0.169043	0.0586229	1.16397	46.3883
KxA	PGK1	ADH1	ACT1	1.16397	0.0586229	0.154623	46.1965
xAT	PDC1	ACT1	TDH3	0.169043	0.154623	2.13731	45.7271
KKY	PGK1	PGK1	YEF3	1.16397	1.16397	0.276606	45.0835
KKN	PGK1	PGK1	ENO2	1.16397	1.16397	0.955468	44.6486
xKK	PDC1	PGK1	PGK1	0.169043	1.16397	1.16397	44.4967
KxT	PGK1	ADH1	TDH3	1.16397	0.0586229	2.13731	44.4688
KKA	PGK1	PGK1	ACT1	1.16397	1.16397	0.154623	44.3048
KNx	PGK1	ENO2	TPS1	1.16397	0.955468	0.178198	44.2201
KNY	PGK1	ENO2	YEF3	1.16397	0.955468	0.276606	44.0378
KNN	PGK1	ENO2	ENO2	1.16397	0.955468	0.955468	43.6029
xNK	PDC1	ENO2	PGK1	0.169043	0.955468	1.16397	43.4511
KNA	PGK1	ENO2	ACT1	1.16397	0.955468	0.154623	43.2592
xAK	PDC1	ACT1	PGK1	0.169043	0.154623	1.16397	42.9357
KAA	PGK1	ACT1	ACT1	1.16397	0.154623	0.154623	42.7438
NxA	ENO2	ADH1	ACT1	0.955468	0.0586229	0.154623	41.951
xTx	PDC1	TDH3	TPS1	0.169043	2.13731	0.178198	41.8833
xTY	PDC1	TDH3	YEF3	0.169043	2.13731	0.276606	41.701
xTN	PDC1	TDH3	ENO2	0.169043	2.13731	0.955468	41.2661
NKx	ENO2	PGK1	TPS1	0.955468	1.16397	0.178198	41.0203

## Sheet: Sheet2
Name	PDC1	ADH1	TPS1	Predicted ethanol level (g/L)	Measured values
					OD600	STD_OD600	EtOH(g/L)	STD_EtOH(g/L)	%Glucose consumption	STD_%Glucose consumption	Glycerol (g/L)	STD_Glycerol	Pyruvate (g/L)	STD_Pyruvate	Acetate (g/L)	STD_Acetate	EtOH(g/L/OD600)	STD_EtOH(g/L/OD600)
xxN	PDC1	ADH1	ENO2	51.2512	22.68	0.792212	56.8555	0.333389	99.126	0.115885	4.14113	0.151402	1.2751	0.181586	1.50087	0.0206844	2.50921	0.100868
xxA	PDC1	ADH1	ACT1	50.9075	22.66	1.23305	55.8735	1.25071	99.0462	0.17136	4.38107	0.305082	1.39153	0.300646	1.481	0.0338841	2.46859	0.0801608
xKA	PDC1	PGK1	ACT1	49.0159	21.8267	0.257164	57.5546	1.13568	99.1582	0.0584656	4.24173	0.189433	1.22217	0.10767	1.5291	0.0498435	2.63674	0.0222394
xNA	PDC1	ENO2	ACT1	47.9702	20.88	0.446766	56.8907	0.152069	99.173	0.0379372	4.02793	0.0551948	1.17527	0.0446673	1.53187	0.0245294	2.72553	0.0622509
xAx	PDC1	ACT1	TPS1	48.4157	20.6067	0.213854	54.7672	0.318706	97.5012	0.264279	5.72733	0.140344	1.7581	0.158104	1.61117	0.00266896	2.65804	0.0426539
xxx	PDC1	ADH1	TPS1		19.8267	0.578389	54.5247	0.504217	96.5489	0.565302	5.08857	0.117022	1.7382	0.119638	1.4273	0.03049	2.7513	0.0661477
