# Supplementary material for: Optimizing Ethanol Production in Saccharomyces cerevisiae at Ambient and Elevated Temperatures through Machine Learning-Guided Combinatorial Promoter Modifications
Source: ACS Synth Biol. 2023 Sep 8;12(10):2897–908. doi: 10.1021/acssynbio.3c00199 (PMC10594650; doi:10.1021/acssynbio.3c00199)
Supplement: Supplementary file 6 — sb3c00199_si_006.xlsx [file sb3c00199_si_006.xlsx]

## Sheet: gRNA plasmid primers
Primer Name	Sequence (5’ to 3’)
PDC1pro_gRNA_F	GCGAAGCTTTAGCTGTCCTCGTTGAACATGTTTTAGAGCTAGAAATAGCA
ADH1pro_gRNA_F	GCGAAGCTTTCGTTGTTCCAGAGCTGATGGTTTTAGAGCTAGAAATAGCA
TPS1pro_gRNA_F	GCGAAGCTTGCCATGGACAAACTGCACTGGTTTTAGAGCTAGAAATAGCA
gRNA_Rev	ATACTCGAGAAAAAAGCACCG

## Sheet: GFP plasmid primers
Primer Name	Sequence (5’ to 3’)
pPDC1-NheI F	ATATGCTAGCTTTTTGGTGGTTCTGGCT
pPDC1-SpeI R	ATATACTAGTTTTGATTGATTTGACTGTGTT
pADH1-NheI F	ATATGCTAGCGGAGATATACAATAGAACAGATAC
pADH1-SpeI R	ATATACTAGTTGTATATGAGATAGTTGATTGTAT
pTPS1-NheI F	ATATGCTAGCAACCCGGTCTCGAAGAAC
pTPS1-SpeI R	ATATACTAGTAGTTCTATGTCTTAATAAGTCTG
pTDH3-NheI F	ATATGCTAGCTTAGTCAAAAAATTAGCCTT
pTDH3-SpeI R	ATATACTAGTTTTGTTTGTTTATGTGTGTT
pENO2-NheI F	ATATGCTAGCCGACTTTTATGATAGTTCAA
pENO2-SpeI R	ATATACTAGTTATTATTGTATGTTATAGTATTAG
pPGK1-NheI F	ATATGCTAGCGGGCCAGAAAAAGGAAG
pPGK1-SpeI R	ATATACTAGTTGTTTTATATTTGTTGTAAAAAGT
pYEF3-NheI F	ATATGCTAGCTACAGGGCGTATATATAC
pYEF3-SpeI R	ATATACTAGTCTTTTAATGTTATCGATGGA
pACT1-NheI F	ATATGCTAGCAACATATATACACAATTACAG
pACT1-SpeI R	ATATACTAGTTGTTAATTCAGTAAATTTTC

## Sheet: Donor DNA primer PDC1 replace
Primer Name	Sequence (5’ to 3’)
pTDH3-PDC1 don F	CACACTGCACCCATACCTTCCTTAAAAACGTAGCTTCCAGTTAGTCAAAAAATTAGCCTT
pTDH3-PDC1 don R	ATCTTTCGAACAAATATTTACCCAAAGTAATTTCAGACATTTTGTTTGTTTATGTGTGTT
pENO2-PDC1 don F	CACACTGCACCCATACCTTCCTTAAAAACGTAGCTTCCAGCGACTTTTATGATAGTTCAA
pENO2-PDC1 don R	TTCGAACAAATATTTACCCAAAGTAATTTCAGACATTATTATTGTATGTTATAGTATTAG
pPGK1-PDC1 don F	AAGCACACTGCACCCATACCTTCCTTAAAAACGTAGCTTCCAGGGGCCAGAAAAAGGAAG
pPGK1-PDC1 don R	TTCGAACAAATATTTACCCAAAGTAATTTCAGACATTGTTTTATATTTGTTGTAAAAAGT
pYEF3-PDC1 don F	AGCACACTGCACCCATACCTTCCTTAAAAACGTAGCTTCCAGTACAGGGCGTATATATAC
pYEF3-PDC1 don R	ATCTTTCGAACAAATATTTACCCAAAGTAATTTCAGACATCTTTTAATGTTATCGATGGA
pACT1-PDC1 don F	ACACTGCACCCATACCTTCCTTAAAAACGTAGCTTCCAGAACATATATACACAATTACAG
pACT1-PDC1 don R	ATCTTTCGAACAAATATTTACCCAAAGTAATTTCAGACATTGTTAATTCAGTAAATTTTC

## Sheet: Donor DNA primer ADH1 replace
Primer Name	Sequence (5’ to 3’)
pTDH3-ADH1 don F	AATACCTTCGTTGGTCTCCCTAACATGTAGGTGGCGGAGGTTAGTCAAAAAATTAGCCTT
pTDH3-ADH1 don R	CGTAGAAGATAACACCTTTTTGAGTTTCTGGGATAGACATTTTGTTTGTTTATGTGTGTT
pENO2-ADH1 don F	AATACCTTCGTTGGTCTCCCTAACATGTAGGTGGCGGAGGCGACTTTTATGATAGTTCAA
pENO2-ADH1 don R	GAAGATAACACCTTTTTGAGTTTCTGGGATAGACATTATTATTGTATGTTATAGTATTAG
pPGK1-ADH1 don F	TATAATACCTTCGTTGGTCTCCCTAACATGTAGGTGGCGGAGGGGGCCAGAAAAAGGAAG
pPGK1-ADH1 don R	GAAGATAACACCTTTTTGAGTTTCTGGGATAGACATTGTTTTATATTTGTTGTAAAAAGT
pYEF3-ADH1 don F	ATAATACCTTCGTTGGTCTCCCTAACATGTAGGTGGCGGAGGTACAGGGCGTATATATAC
pYEF3-ADH1 don R	CGTAGAAGATAACACCTTTTTGAGTTTCTGGGATAGACATCTTTTAATGTTATCGATGGA
pACT1-ADH1 don F	ATACCTTCGTTGGTCTCCCTAACATGTAGGTGGCGGAGGAACATATATACACAATTACAG
pACT1-ADH1 don R	CGTAGAAGATAACACCTTTTTGAGTTTCTGGGATAGACATTGTTAATTCAGTAAATTTTC

## Sheet: Donor DNA primer TPS1 replace
Primer Name	Sequence (5’ to 3’)
pTDH3-TPS1 don F	CTGGTGGAGACGCTTGATTTGCTCTTTTTGTTCTGGGTCCTTAGTCAAAAAATTAGCCTT
pTDH3-TPS1 don R	AAGACGAGGTCAGTTGCGCCTTAGCGTTATCCGTAGTCATTTTGTTTGTTTATGTGTGTT
pENO2-TPS1 don F	CTGGTGGAGACGCTTGATTTGCTCTTTTTGTTCTGGGTCCCGACTTTTATGATAGTTCAA
pENO2-TPS1 don R	CGAGGTCAGTTGCGCCTTAGCGTTATCCGTAGTCATTATTATTGTATGTTATAGTATTAG
pPGK1-TPS1 don F	CTGGTGGAGACGCTTGATTTGCTCTTTTTGTTCTGGGTCCGGGCCAGAAAAAGGAAG
pPGK1-TPS1 don R	CGAGGTCAGTTGCGCCTTAGCGTTATCCGTAGTCATTGTTTTATATTTGTTGTAAAAAGT
pYEF3-TPS1 don F	CTGGTGGAGACGCTTGATTTGCTCTTTTTGTTCTGGGTCCTACAGGGCGTATATATAC
pYEF3-TPS1 don R	AAGACGAGGTCAGTTGCGCCTTAGCGTTATCCGTAGTCATCTTTTAATGTTATCGATGGA
pACT1-TPS1 don F	TGGTGGAGACGCTTGATTTGCTCTTTTTGTTCTGGGTCCAACATATATACACAATTACAG
pACT1-TPS1 don R	AAGACGAGGTCAGTTGCGCCTTAGCGTTATCCGTAGTCATTGTTAATTCAGTAAATTTTC

## Sheet: ColonyPCR
Primer Name	Sequence (5’ to 3’)
ACT1p seq F	AACATATATACACAATTACAG
PGK1p seq F	AGAAAAAGGAAGTGTTTC
ENO2p seq F	GTATAGAAAGGGTTCTTTAC
TDH3p seq F	TTAGTCAAAAAATTAGCCTT
YEF3p seq F	TACAGGGCGTATATATACATA
PDC1 int seq R	GTGGTTTCAGAAATGTTG
ADH1 int seq R	TAGCGTATTGTTGGAAAG
TPS1 int seq R	GTCTTAGCAATCTCGTTG
