# Supplementary material for: Optimizing Ethanol Production in Saccharomyces cerevisiae at Ambient and Elevated Temperatures through Machine Learning-Guided Combinatorial Promoter Modifications
Source: ACS Synth Biol. 2023 Sep 8;12(10):2897–908. doi: 10.1021/acssynbio.3c00199 (PMC10594650; doi:10.1021/acssynbio.3c00199)
Supplement: Supplementary file 7 — sb3c00199_si_007.xlsx [file sb3c00199_si_007.xlsx]

## Sheet: LM
	seednumber	R2_train	train_RMSE	R2_train	MAE_train
1	19721	0.0515031	11.8822	0.0535589	9.10276
2	24080	0.00992082	11.7088	0.0796013	9.22196
3	3341	0.0204378	12.0573	0.0524173	9.54264
4	6168	0.0150294	11.7618	0.0843342	9.3388
5	8833	0.00352065	11.2078	0.0216655	8.79662
6	14898	0.0176087	11.4777	0.0312015	9.04392
7	7965	0.0109257	11.8631	0.0687417	9.17634
8	20583	0.0534394	11.7052	0.130687	9.29193
9	10654	5.97224e-05	11.9874	0.0700554	9.44694
10	8223	0.00784163	10.8662	0.0221353	8.5538
11	4774	0.0310518	11.8726	0.0288029	9.31616
12	11288	0.0190272	11.443	0.0442869	8.93348
13	13802	0.0234999	11.9604	0.124039	9.51586
14	27950	0.0805478	11.3852	0.0104805	9.00958
15	13269	0.000247499	11.9401	0.0570388	9.42874
16	15948	0.000753442	11.8677	0.0389428	9.25234
17	598	0.0139489	12.0752	0.136017	9.46749
18	8499	0.0320375	11.5566	0.06773	9.2758
19	29806	0.0125828	11.5735	0.035287	9.03845
20	5476	0.0441024	10.8566	0.0417858	8.60316

## Sheet: GLM
	seednumber	R2	alpha	lamda	train_RMSE	R2_train	MAE_train
1	10924	0.034815	1	0.224856	11.8217	0.0311845	9.10121
2	28008	0.0114755	1	0.246208	11.2279	0.00391232	8.8722
3	3919	0.0532964	1	0.165398	11.5125	0.0349639	9.07054
4	26856	5.86137e-06	1	0.176549	11.6436	0.0946953	9.12329
5	162	0.00698434	1	0.205813	11.6003	0.0716687	9.15324
6	18461	0.00456333	1	0.233277	11.7675	0.0177094	9.23249
7	21617	0.0369146	1	0.228729	12.0152	0.0294862	9.31895
8	3326	2.67911e-05	1	0.171168	11.6139	0.0237814	9.28451
9	28244	0.0158126	1	0.19829	11.4563	0.0169306	9.04992
10	20527	0.0115988	1	0.229991	11.381	0.0494794	9.01381
11	19933	0.0945774	1	0.218861	11.4745	0.0278841	9.11767
12	28464	0.0440131	1	0.270051	11.0711	0.02774	8.75217
13	12405	0.000602703	1	0.187753	11.3103	0.0290648	8.83632
14	28083	0.00144509	1	0.0891182	12.0408	0.0841105	9.47328
15	15259	0.0404635	0.1	0.276308	11.4331	0.0235956	8.97662
16	5378	0.000899703	1	0.243942	11.4467	0.0505972	9.07923
17	201	0.0268322	1	0.19369	11.8388	0.0279106	9.31587
18	21202	0.0364584	1	0.181757	12.0094	0.0118589	9.41467
19	13901	0.0491877	1	0.262774	12.1394	0.053154	9.58953
20	21158	0.000368165	1	0.168379	11.8537	0.0116994	9.33457

## Sheet: DT
	seednumber	R2	cp	train_RMSE	R2_train	MAE_train
1	15751	0.341407	0.0173086	9.75111	0.321219	7.2058
2	4435	0.243526	0.0490055	10.8492	0.195911	7.80368
3	6013	0.231136	0.00228025	10.337	0.29723	6.94313
4	4200	0.216708	0.0328968	9.81827	0.299035	7.28514
5	2097	0.465593	0.00550998	9.27266	0.378533	6.4609
6	22089	0.162545	0.0366241	8.88277	0.445313	6.18981
7	14823	0.398625	0.0526995	10.4336	0.2045	7.2162
8	3649	0.405841	0.00621612	10.4134	0.279542	7.40854
9	8694	0.00742377	0.036472	11.0859	0.130431	8.19209
10	7321	0.0674191	0.00496927	9.8197	0.367192	6.65964
11	25420	0.407598	0.0521692	10.6973	0.191999	7.94843
12	9412	0.147863	0.0314576	9.43114	0.323912	6.30312
13	11163	0.0883755	0.0173521	9.81866	0.310345	6.58524
14	27479	0.208524	0.0700462	10.3052	0.250192	7.52766
15	28056	0.398542	0.00336069	8.56672	0.451862	6.43682
16	29873	0.249567	0.0246491	10.2327	0.285763	6.763
17	29896	0.340527	0.0438828	10.7231	0.211481	7.48677
18	23046	0.44021	0.051382	11.8029	0.0963766	8.83466
19	22708	0.246465	0.0422289	9.51453	0.28994	6.46671
20	25351	0.360026	0.015856	10.3834	0.205139	7.33543

## Sheet: XGBoost
	seednumber	R2	eta	maxdepth	gamma	colsamplebytree	minchildweight	subsample	nrounds	train_RMSE	R2_train	MAE_train
1	29740	0.561559	0.4	3	0	0.8	1	1	50	6.85015	0.65518	5.09404
2	7834	0.517034	0.4	3	0	0.8	1	0.75	50	8.65263	0.477733	6.27336
3	25402	0.417457	0.4	3	0	0.8	1	0.5	50	7.1526	0.634082	5.39348
4	4812	0.554649	0.4	3	0	0.8	1	0.75	50	7.43326	0.602199	5.57923
5	22633	0.56054	0.3	3	0	0.8	1	1	100	6.91848	0.651313	5.23383
6	25493	0.674039	0.4	3	0	0.8	1	1	50	7.9895	0.548621	5.80879
7	4137	0.649042	0.4	3	0	0.8	1	1	50	7.81443	0.568959	5.88798
8	22712	0.553003	0.4	3	0	0.8	1	1	50	7.58969	0.556236	5.83249
9	6997	0.476203	0.4	3	0	0.8	1	1	150	6.80442	0.704427	5.23748
10	14112	0.521886	0.4	3	0	0.8	1	1	150	7.31348	0.635969	4.93179
11	14408	0.59117	0.3	3	0	0.8	1	1	100	6.99317	0.671978	5.26718
12	17694	0.65493	0.4	3	0	0.8	1	0.75	50	7.46577	0.584495	5.55217
13	5280	0.47621	0.4	3	0	0.8	1	1	150	6.26449	0.721499	5.1304
14	16899	0.635887	0.3	3	0	0.8	1	0.75	150	7.94937	0.554942	5.96071
15	9183	0.444727	0.3	3	0	0.8	1	1	50	7.17813	0.624577	5.1532
16	15535	0.63925	0.3	3	0	0.8	1	0.75	150	7.71227	0.562105	5.85207
17	9517	0.594957	0.4	3	0	0.8	1	0.5	50	7.52198	0.583732	5.54949
18	12121	0.539846	0.3	3	0	0.8	1	1	50	6.96648	0.608706	5.25006
19	20338	0.628851	0.4	3	0	0.8	1	1	50	8.12185	0.524154	6.21331
20	13124	0.640436	0.4	3	0	0.8	1	1	50	7.93231	0.548428	5.93401

## Sheet: SVM
	seednumber	R2	degree	scale	C	train_RMSE	R2_train	MAE_train
1	12940	0.0249792	2	0.1	0.25	11.5357	0.0335848	8.36705
2	23973	9.31e-06	2	0.001	0.5	11.813	0.0413061	8.76753
3	13034	0.00185741	1	0.01	0.25	11.8192	0.02568	8.66571
4	16187	0.0340084	1	0.001	0.25	12.037	0.0404293	8.99679
5	10282	0.0093111	1	0.001	0.25	11.9095	0.0238096	8.75951
6	24462	0.029621	3	0.01	0.5	11.3315	0.0228129	8.38658
7	8318	2.03e-06	1	0.001	0.5	12.1351	0.0246325	9.0894
8	13064	0.000984674	2	0.001	1	11.7644	0.0344967	8.76717
9	28193	0.00808898	2	0.001	1	12.2728	0.0529393	8.97975
10	24222	0.011462	1	0.001	0.25	11.5314	0.0174734	8.64859
11	16076	0.0018188	1	0.1	0.25	11.542	0.0563901	8.71846
12	4091	0.00206944	1	0.001	0.25	12.1992	0.0237835	9.04308
13	29219	0.000824806	3	0.01	0.5	11.6796	0.0283448	8.84582
14	28730	0.0164026	1	0.001	0.5	11.8305	0.0221737	8.77609
15	6615	0.0283641	1	0.01	0.5	11.6822	0.0274172	8.68221
16	2827	0.0275492	2	0.1	0.5	11.6774	0.060012	8.4247
17	8958	0.000478707	2	0.1	0.5	11.7935	0.0335485	8.52469
18	14533	0.00512053	1	0.001	1	10.9895	0.00900086	8.339
19	26330	0.00934042	3	0.1	1	11.306	0.117136	7.97
20	16526	0.0492484	1	0.001	0.25	11.9299	0.0510316	8.75153
