# Supplementary material for: Optimizing Ethanol Production in Saccharomyces cerevisiae at Ambient and Elevated Temperatures through Machine Learning-Guided Combinatorial Promoter Modifications
Source: ACS Synth Biol. 2023 Sep 8;12(10):2897–908. doi: 10.1021/acssynbio.3c00199 (PMC10594650; doi:10.1021/acssynbio.3c00199)
Supplement: Supplementary file 8 — sb3c00199_si_008.xlsx [file sb3c00199_si_008.xlsx]

## Sheet: 30C model training
	seednumber	R2_test	train_RMSE	iteration	eta	maxdepth	subsample	colbytree	minchidw
1	7466	0.790574	1.88394	41	0.1	9	1	1	0
2	15621	0.679674	4.35959	22	0.2	9	1	0.9	1
3	6276	0.761108	2.25217	16	0.3	10	0.9	1	2
4	4520	0.824439	0.91217	55	0.1	9	1	1	0
5	881	0.795246	1.89044	7	0.5	10	1	1	1
6	10975	0.811024	2.79453	8	0.5	6	1	1	2
7	18401	0.62386	3.01379	7	0.5	6	0.9	1	2
8	2788	0.75712	4.64904	22	0.4	3	0.9	1	3
9	17438	0.768035	1.39138	47	0.1	9	1	1	0
10	1038	0.773005	2.92595	9	0.5	6	1	1	2
11	14369	0.623013	1.00777	54	0.1	8	1	1	0
12	11339	0.630895	2.35911	16	0.3	8	0.8	1	2
13	1100	0.631021	4.98938	13	0.5	4	0.9	0.9	0
14	18120	0.680525	2.16419	40	0.1	9	1	1	0
15	13724	0.638739	4.64767	44	0.1	6	1	0.7	0
16	6700	0.7266	2.2724	11	0.4	6	0.9	1	1
17	15298	0.80429	1.76184	16	0.3	10	0.8	1	0
18	27279	0.872028	2.49301	12	0.3	10	0.9	1	1
19	13202	0.732315	0.55926	67	0.1	9	1	1	0
20	13576	0.842167	2.15469	9	0.4	8	1	1	1
21	24553	0.783115	2.2819	13	0.4	7	1	1	2
22	9495	0.757711	2.18064	15	0.3	10	0.9	1	2
23	26823	0.708759	2.08034	13	0.4	7	1	1	2
24	18065	0.804869	2.92739	24	0.2	7	0.8	1	2
25	26370	0.743701	2.56028	23	0.2	6	0.9	1	0
26	26779	0.756743	0.935144	60	0.1	8	1	1	0
27	3239	0.786609	3.57959	17	0.4	4	0.9	1	2
28	17746	0.564457	4.58689	12	0.4	10	1	0.8	2
29	14024	0.662065	2.04961	41	0.1	8	1	1	0
30	15621	0.679674	4.35959	22	0.2	9	1	0.9	1

## Sheet: 40C model training
	seednumber	train_RMSE	R2_test	iteration	eta	maxdepth	subsample	colbytree	minchidw
1	26243	3.74847	0.588665	12	0.3	10	0.9	1	2
2	22578	3.04193	0.74454	39	0.2	4	0.8	0.8	1
3	5402	1.25258	0.574452	17	0.5	6	0.9	1	2
4	15112	4.88418	0.937022	49	0.1	4	0.8	0.8	1
5	21085	6.39812	0.612661	21	0.2	10	0.7	0.8	2
6	28056	8.93721	0.59063	22	0.3	6	0.7	0.6	0
7	2726	5.83227	0.860571	21	0.2	3	1	1	0
8	22167	2.91782	0.759446	38	0.4	5	0.8	0.8	2
9	12958	2.89643	0.644074	9	0.5	7	0.9	0.7	1
10	6181	3.45396	0.72296	26	0.2	9	0.9	0.9	0
11	25019	0.8912	0.812744	13	0.4	8	1	1	1
12	19663	6.61309	0.846239	10	0.3	9	0.9	0.7	1
13	2576	0.786318	0.708614	35	0.5	4	0.9	0.9	0
14	27654	3.54953	0.568008	48	0.1	7	0.8	0.8	0
15	20426	4.19475	0.722211	39	0.1	7	0.9	0.9	1
16	29569	3.39554	0.693624	43	0.1	6	1	0.7	0
17	24211	4.6116	0.703837	17	0.4	3	0.8	0.7	0
18	26950	2.01139	0.339702	24	0.3	5	0.8	0.9	0
19	19363	4.23481	0.734218	34	0.1	6	1	0.7	0
20	20873	0.769682	0.693448	58	0.1	8	1	1	0
21	28768	5.62976	0.788273	14	0.5	3	0.8	0.9	1
22	852	4.89319	0.872725	27	0.2	4	0.9	0.9	1
23	15522	1.41938	0.644274	26	0.4	5	1	0.9	1
24	23857	1.17144	0.661038	86	0.1	8	0.9	0.7	0
25	19452	1.49978	0.629334	34	0.3	6	0.8	0.7	0
26	24601	5.30485	0.692752	14	0.3	3	0.9	1	1
27	27408	2.67993	0.476747	51	0.1	6	1	0.7	0
28	16461	2.01189	0.27437	15	0.5	5	0.8	0.9	1
29	14177	2.36396	0.338084	34	0.2	5	0.9	0.7	1
30	7516	2.79489	0.800574	52	0.2	4	0.7	0.7	0
